# Supplementary material for: Exploring Sesquiterpene Lactones from Saussurea lappa: Isolation, Structural Modifications, and Herbicide Bioassay Evaluation
Source: Plants (Basel). 2025 Apr 2;14(7):1111. doi: 10.3390/plants14071111 (PMC11991101; doi:10.3390/plants14071111)
Supplement: Supplementary file 1 [file plants-14-01111-s001.zip]

Archive with 1 entries (1 files):
- plants-3538131-supplementary.pdf
